# Supplementary material for: Genetic Variability in the Physicochemical Characteristics of Cultivated Coffea canephora Genotypes
Source: Plants (Basel). 2024 Oct 4;13(19):2780. doi: 10.3390/plants13192780 (PMC11479012; doi:10.3390/plants13192780)
Supplement: Supplementary file 1 [file plants-13-02780-s001.zip]

Archive with 1 entries (1 files):
- plants-3181852-supplementary.pdf
